# Supplementary material for: Radiological and Clinical Efficacy of Intra-Arterial 90Y-DOTATATE in Patients with Unresectable, Progressive, Liver Dominant Neuroendocrine Neoplasms
Source: J Clin Med. 2021 Apr 20;10(8):1794. doi: 10.3390/jcm10081794 (PMC8074370; doi:10.3390/jcm10081794)
Supplement: Supplementary file 1 [file jcm-10-01794-s001.zip]

Archive with 1 entries (1 files):
- jcm-1165795-supplementary.pdf
